# Supplementary material for: Microencapsulation of Capsaicin in Chitosan Microcapsules: Characterization, Release Behavior, and Pesticidal Properties against Tribolium castaneum (Herbst)
Source: Insects. 2022 Dec 27;14(1):27. doi: 10.3390/insects14010027 (PMC9864733; doi:10.3390/insects14010027)
Supplement: Supplementary file 1 [file insects-14-00027-s001.zip]

Archive with 1 entries (1 files):
- insects-2094244-supplementary.pdf
